# Supplementary material for: A robust measure of correlation between two genes on a microarray
Source: BMC Bioinformatics. 2007 Jun 25;8:220. doi: 10.1186/1471-2105-8-220 (PMC1929126; doi:10.1186/1471-2105-8-220)
Supplement: Additional file 1 — R-code for translated biweight. Annotated R code for computing the translated biweight. Includes both code and a worked example. [file 1471-2105-8-220-S1.r]

#######################################################
#### R code for computing the Biweight Correlation #### 
#### J. Hardin, A. Mitani, L. Hicks, B. VanKoten   ####
#### last updated 6/05/2007                        ####
#######################################################

#################
##   EXAMPLE   ##
#################

library(rrcov)
library(MASS)

samp.data <- mvrnorm(30,mu=c(0,0),Sigma=matrix(c(1,.75,.75,1),ncol=2)) # you need MASS

r<-0.2 # breakdown
n1<-30 # number of samples

c1<-rejpt.bw(p=2,r)[1]
b0<-erho.bw(p=2,c1)[1]

samp.mcd <- covMcd(samp.data) #you need rrcov
samp.bw <- biwt.est(samp.data,n1,p=2,r,c1,b0,samp.mcd)
samp.bw.corr <- samp.bw$biwt.sig[1,2] / sqrt(samp.bw$biwt.sig[1,1]*samp.bw$biwt.sig[2,2])

##############
# to speed up the calculations, use the median/mad for the initialization:
##############

samp.init <- list()
	samp.init$cov <- diag(apply(samp.data,2,mad,na.rm=T))
	samp.init$center <- apply(samp.data,2,median,na.rm=T)
samp.bw <- biwt.est(samp.data,n1,p=2,r,c1,b0,samp.init)
samp.bw.corr <- samp.bw$biwt.sig[1,2] / sqrt(samp.bw$biwt.sig[1,1]*samp.bw$biwt.sig[2,2])


##################
## The Function ##
##################

# this function calculates the biweight mean and covariance in any dimension
# given the appropriate c1 & b0
# we will always use p=2 when looking for a standard correlation

biwt.est <- function(x,n,p=2,r,c1,b0,med.init){

	NAid<-FALSE
	d <- sqrt(mahalanobis(x,med.init$center,med.init$cov))
	k <- ksolve(d,p,c1,b0)

	if(is.na(k)) {  
		NAid<-TRUE		
		med.init <- covMcd(x)
		d <- sqrt(mahalanobis(x,med.init$center,med.init$cov))
		k <- ksolve(d,p,c1,b0)}
# MCD is a more robust estimate of the center/shape
# than the median which is sometimes used


	eps <- 1e-5
	crit <- 100
	iter <- 1
	while (crit > eps & iter < 100) {
		d <- d/k
		biwt.mu <- apply(wtbw(d,c1)*x,2,sum,na.rm=T) / sum (wtbw(d,c1),na.rm=T)
		cent <- array(dim=c(n,p,p))
		for (i in 1:n){
		cent[i,,] <- (x[i,] - biwt.mu)%*%t(x[i,]-biwt.mu)}
		biwt.sig <- apply(cent*wtbw(d,c1),c(2,3),sum,na.rm=T)/
				sum(vbw(d,c1),na.rm=T) 


		d2 <- sqrt(mahalanobis(x,biwt.mu,biwt.sig))
		k <- ksolve(d2,p,c1,b0)
		crit <- max(abs(d-(d2/k)),na.rm=T)
		d <- d2
		iter <-  iter+1}

return(list(biwt.mu=biwt.mu,biwt.sig=biwt.sig))}


##########################################################
#### Functions needed to run the biweight correlation #### 
##########################################################

ksolve <- function(d,p,c1,b0){
    k <- 1
    iter <- 1
    crit <- 100
    eps <- 1e-10
    while ((crit > eps)&(iter<100)){
    k.old <- k
        fk <- mean(rhobw(d/k,c1),na.rm=T)-b0
        fkp <- -mean(psibw(d/k,c1)*d/k^2,na.rm=T)
		if (fkp==0) {k<-NA
		return(k)
		stop("no values close enough")}
        k <- k - fk/fkp
        if (k < 0)  k <- k.old/2
        crit <- abs(k-k.old)
        iter <- iter+1    }
    return(k) }

rhobw <- function(x,c1){    
	ivec <- (abs(x)>c1)
	return((c1^2/6)*ivec +(1-ivec)*(x^2/2-x^4/(2*c1^2)+x^6/(6*c1^4)))} 

psibw <- function(x,c1){
	ivec <- (abs(x)>c1)
    	return((1-ivec)*(x*(1-(x/c1)^2)^2))}

wtbw <- function(x,c1){
    	ivec <- (abs(x)>c1)
    	return((1-ivec)*(1-(x/c1)^2)^2)}

vbw <- function(x,c1) return(psibw(x,c1)*x) 


erho.bw <- function(p,c1) # gives b0 = E(rho)
	return(chi.int(p,2,c1)/2-chi.int(p,4,c1)/(2*c1^2)+
     		chi.int(p,6,c1)/(6*c1^4)+c1^2*chi.int2(p,0,c1)/6)

erho.bw.p <- function(p,c1)
	return(chi.int.p(p,2,c1)/2-chi.int.p(p,4,c1)/(2*c1^2)+					2*chi.int(p,4,c1)/(2*c1^3)+chi.int.p(p,6,c1)/(6*c1^4)-
		4*chi.int(p,6,c1)/(6*c1^5)+c1^2*chi.int2.p(p,0,c1)/6
    		+2*c1*chi.int2(p,0,c1)/6)


chi.int <- function(p,a,c1)
	return( exp(lgamma((p+a)/2)-lgamma(p/2))*2^{a/2}*pchisq(c1^2,p+a) )
chi.int2 <- function(p,a,c1)
	return( exp(lgamma((p+a)/2)-lgamma(p/2))*2^{a/2}*(1-pchisq(c1^2,p+a)) )
chi.int.p <- function(p,a,c1)
	return( exp(lgamma((p+a)/2)-lgamma(p/2))*2^{a/2}*dchisq(c1^2,p+a)*2*c1 )
chi.int2.p <- function(p,a,c1)
	return( -exp(lgamma((p+a)/2)-lgamma(p/2))*2^{a/2}*dchisq(c1^2,p+a)*2*c1 )


rejpt.bw <- function(p,r){ # gives c1 = ARP  
    c1 <- 2*p
    iter <- 1
    crit <- 100
    eps <- 1e-5
    while ((crit > eps)&(iter<100)){  
	c1.old <- c1
        fc <- erho.bw(p,c1) - c1^2*r/6
        fcp <- erho.bw.p(p,c1) - c1*r/3
        c1 <- c1 - fc/fcp
        if (c1 < 0)  c1 <- c1.old/2
        crit <- abs(fc)
        iter <- iter+1    }
    return(c(c1,pchisq(c1^2,p),log10(1-pchisq(c1^2,p))))}
